# Supplementary material for: Investigating Web-Based Nutrition Education Interventions for Promoting Sustainable and Healthy Diets in Young Adults: A Systematic Literature Review
Source: Int J Environ Res Public Health. 2022 Feb 1;19(3):1691. doi: 10.3390/ijerph19031691 (PMC8835600; doi:10.3390/ijerph19031691)
Supplement: Supplementary file 1 [file ijerph-19-01691-s001.zip]

Archive with 1 entries (1 files):
- ijerph-1537161-supplementary.pdf
